# Supplementary material for: Association between Food/UGT2B7 Polymorphisms and Pharmacokinetics/Pharmacodynamics Properties of Indapamide in Healthy Humans
Source: Biomedicines. 2023 May 22;11(5):1501. doi: 10.3390/biomedicines11051501 (PMC10216553; doi:10.3390/biomedicines11051501)
Supplement: Supplementary file 1 [file biomedicines-11-01501-s001.zip]

Archive with 1 entries (1 files):
- biomedicines-2366136-supplementary.pdf
